# Supplementary material for: Overview of Bat and Wildlife Coronavirus Surveillance in Africa: A Framework for Global Investigations
Source: Viruses. 2021 May 18;13(5):936. doi: 10.3390/v13050936 (PMC8158508; doi:10.3390/v13050936)
Supplement: Supplementary file 1 [file viruses-13-00936-s001.zip]

Archive with 1 entries (1 files):
- viruses-1193441-supplementary.pdf
